# Supplementary material for: Site specificity and attachment mode of Symcallio and Calliobothrium species (Cestoda: “Tetraphyllidea”) in smoothhound sharks of the genus Mustelus (Carcharhiniformes: Triakidae)
Source: PeerJ. 2019 Jul 12;7:e7264. doi: 10.7717/peerj.7264 (PMC6628880; doi:10.7717/peerj.7264)
Supplement: Supplemental Information 1 — Number of attached cestodes recovered from each chamber of spiral intestine of five individuals of M. palumbes [file peerj-07-7264-s001.xlsx]

## Sheet: Sheet1
Host
AF-41	Chamber	Symcallio peteri	Calliobothrium euzeti		Total Mustelus palumbes	Chamber	Symcallio peteri	Calliobothrium euzeti
	1	33	1			1	154	2
	2	8	3			2	110	4
	3	0	4			3	41	10
	4	0	5			4	2	24
	5	0	0			5	0	13
	6	0	0			6	0	4
	7	0	1			7	0	1
	8	0	0			8	1	1
	9	0	0			9	0	0
	total worms	41	14			total worms	308	59
AF-120	Chamber	Symcallio peteri	Calliobothrium euzeti
	1	32	0
	2	33	1
	3	25	1
	4	1	4
	5	0	2
	6	0	1
	7	0	0
	8	1	0
	9	0	0
	total worms	92	9
AF-122	Chamber	Symcallio peteri	Calliobothrium euzeti
	1	28	1
	2	7	0
	3	14	0
	4	0	8
	5	0	10
	6	0	2
	7	0	0
	8	0	1
	9	0	0
	total worms	49	22
AF-168	Chamber	Symcallio peteri	Calliobothrium euzeti
	1	52	0
	2	49	0
	3	0	5
	4	0	7
	5	0	1
	6	0	1
	7	0	0
	8	0	0
	9	0	0
	total worms	101	14
AF-169	Chamber	Symcallio peteri	Calliobothrium euzeti
	1	9	0
	2	13	0
	3	2	0
	4	1	0
	5	0	0
	6	0	0
	7	0	0
	8	0	0
	9	0	0
	total worms	25	0
