# Supplementary material for: Site specificity and attachment mode of Symcallio and Calliobothrium species (Cestoda: “Tetraphyllidea”) in smoothhound sharks of the genus Mustelus (Carcharhiniformes: Triakidae)
Source: PeerJ. 2019 Jul 12;7:e7264. doi: 10.7717/peerj.7264 (PMC6628880; doi:10.7717/peerj.7264)
Supplement: Supplemental Information 2 — Number of attached cestodes recovered from each chamber of the spiral intestine of 11 individuals of M. asterias [file peerj-07-7264-s002.xlsx]

## Sheet: Sheet1
Host
UK-3	Chamber	Calliobothrium wightmanorum	Symcallio leuckarti			Total Mustelus asterias	Chamber	Calliobothrium wightmanorum	Symcallio leuckarti
	1	1	1				1	2	10
	2	1	0				2	18	0
	3	2	0				3	24	0
	4	0	0				4	28	0
	5	0	0				5	18	0
	6	0	0				6	28	0
	7	3	0				7	46	0
	8	0	0				8	31	0
	9	0	0				9	0	0
	10	0	0				10	1	0
	total worms	7	1				Total	196	10
UK-4	Chamber	C. wightmanorum	S. leuckarti
	1	1	0
	2	1	0
	3	0	0
	4	3	0
	5	2	0
	6	1	0
	7	1	0
	8	0	0
	9	0	0
	10	0	0
	total worms	9	0
UK-9	Chamber	C. wightmanorum	S. leuckarti
	1	0	0
	2	0	0
	3	0	0
	4	6	0
	5	3	0
	6	1	0
	7	0	0
	8	2	0
	9	0	0
	10	0	0
	total worms	12	0
UK-14	Chamber	C. wightmanorum	S. leuckarti
	1	0	0
	2	0	0
	3	0	0
	4	0	0
	5	0	0
	6	0	0
	7	0	0
	8	0	0
	9	0	0
	10	0	0
	total worms	0	0
UK-36	Chamber	C. wightmanorum	S. leuckarti
	1	0	3
	2	1	0
	3	1	0
	4	0	0
	5	1	0
	6	1	0
	7	2	0
	8	5	0
	9	0	0
	10	1	0
	total worms	12	3
UK-52	Chamber	C. wightmanorum	S. leuckarti
	1	0	5
	2	3	0
	3	1	0
	4	1	0
	5	0	0
	6	0	0
	7	0	0
	8	0	0
	9	0	0
	10	0	0
	total worms	5	5
UK-25	Chamber	C. wightmanorum	S. leuckarti
	1	0	0
	2	12	0
	3	18	0
	4	11	0
	5	5	0
	6	15	0
	7	11	0
	8	5	0
	9	0	0
	10	0	0
	total worms	77	0
UK-27	Chamber	C. wightmanorum	S. leuckarti
	1	0	0
	2	0	0
	3	0	0
	4	4	0
	5	2	0
	6	1	0
	7	3	0
	8	0	0
	9	0	0
	10	0	0
	total worms	10	0
UK-28	Chamber	C. wightmanorum	S. leuckarti
	1	0	0
	2	0	0
	3	1	0
	4	0	0
	5	0	0
	6	0	0
	7	11	0
	8	17	0
	9	0	0
	10	0	0
	total worms	29	0
UK-29	Chamber	C. wightmanorum	S. leuckarti
	1	0	0
	2	0	0
	3	1	0
	4	0	0
	5	3	0
	6	9	0
	7	14	0
	8	2	0
	9	0	0
	10	0	0
	total worms	29	0
UK-32	Chamber	C. wightmanorum	S. leuckarti
	1	0	1
	2	0	0
	3	0	0
	4	3	0
	5	2	0
	6	0	0
	7	1	0
	8	0	0
	9	0	0
	10	0	0
	total worms	6	1
